# Supplementary material for: Immunophenotype of Measurable Residual Blast Cells as an Additional Prognostic Factor in Adults with B-Cell Acute Lymphoblastic Leukemia
Source: Diagnostics (Basel). 2022 Dec 21;13(1):21. doi: 10.3390/diagnostics13010021 (PMC9818326; doi:10.3390/diagnostics13010021)
Supplement: Supplementary file 1 [file diagnostics-13-00021-s001.zip]

Archive with 1 entries (1 files):
- diagnostics-1999750-supplementary.pdf
